# Supplementary material for: A Notch positive feedback in the intestinal stem cell niche is essential for stem cell self‐renewal
Source: Mol Syst Biol. 2017 Apr 1;13(4):927. doi: 10.15252/msb.20167324 (PMC5408779; doi:10.15252/msb.20167324)
Supplement: Supplementary file 5 — Source Data for Expanded View [file MSB-13-927-s007.zip]

Archive with 8 entries (5 files):
- SourceData_Figure_EV2/
- SourceData_Figure_EV2/.DS_Store
- SourceData_Figure_EV2/SourceData_Figure_EV2D/
- SourceData_Figure_EV2/SourceData_Figure_EV2D/anti-NICD_and_IgG.tif
- SourceData_Figure_EV2/SourceData_Figure_EV2D/Input_control.tif
- SourceData_Figure_EV2/SourceData_Figure_EV2H/
- SourceData_Figure_EV2/SourceData_Figure_EV2H/.DS_Store
- SourceData_Figure_EV2/SourceData_Figure_EV2H/EV2H_-_Actin_.jpg
