# Supplementary material for: A Notch positive feedback in the intestinal stem cell niche is essential for stem cell self‐renewal
Source: Mol Syst Biol. 2017 Apr 1;13(4):927. doi: 10.15252/msb.20167324 (PMC5408779; doi:10.15252/msb.20167324)
Supplement: Supplementary file 7 — Source Data for Figure 1 [file MSB-13-927-s005.zip]

Archive with 10 entries (9 files):
- SourceData_Figure_1E/
- SourceData_Figure_1E/Fig_1_-_Actin.jpg
- SourceData_Figure_1E/Fig_1_-_Atoh1.jpg
- SourceData_Figure_1E/Fig_1_-_Dll1.jpg
- SourceData_Figure_1E/Fig_1_-_Hes1.jpg
- SourceData_Figure_1E/Fig_1_-_Hes5.jpg
- SourceData_Figure_1E/FIg_1_-_Jag1.jpg
- SourceData_Figure_1E/Fig_1_-_Notch1_Dll4.jpg
- SourceData_Figure_1E/Fig_1_-_Notch2.jpg
- SourceData_Figure_1E/Fig1_-_Notch2_NICD.jpg
