# Supplementary material for: A Notch positive feedback in the intestinal stem cell niche is essential for stem cell self‐renewal
Source: Mol Syst Biol. 2017 Apr 1;13(4):927. doi: 10.15252/msb.20167324 (PMC5408779; doi:10.15252/msb.20167324)
Supplement: Supplementary file 8 — Source Data for Figure 2 [file MSB-13-927-s006.zip]

Archive with 4 entries (3 files):
- SourceData_Figure_2D/
- SourceData_Figure_2D/.DS_Store
- SourceData_Figure_2D/Actin.tif
- SourceData_Figure_2D/NICD.tif
